# Supplementary material for: Value of computed tomography texture analysis for prediction of perioperative complications during laparoscopic partial nephrectomy in patients with renal cell carcinoma
Source: PLoS One. 2018 Apr 18;13(4):e0195270. doi: 10.1371/journal.pone.0195270 (PMC5905959; doi:10.1371/journal.pone.0195270)
Supplement: S1 Table — (XLSX) [file pone.0195270.s001.xlsx]

## Sheet: Tab 1
Patient_No	Patient_Gender	Patient_Age	R1_tumor_VOI volume [cm3]	R1__tumor_longaxis [mm]	R1__tumor_shortaxis [mm]	R1_tumor_attenuation [HU]	R1_tumor_attenuation SD [HU]	R1_tumor_skewness	R1_tumor_kurtosis	R1_tumor_entropy	R1_tumor_uniformity	R1_tumor_MPP	R1_tumor_UPP	R2_tumor_VOI volume [cm3]	R2__tumor_longaxis [mm]	R2__tumor_shortaxis [mm]	R2_tumor_attenuation [HU]	R2_tumor_attenuation SD [HU]	R2_tumor_skewness	R2_tumor_kurtosis	R2_tumor_entropy	R2_tumor_uniformity	R2_tumor_MPP	R2_tumor_UPP	R1_kidney_attenuation [HU]	R1_kidney_attenuation SD [HU]	R1_kidney_skewness	R1_kidney_kurtosis	R1_kidney_entropy	R1_kidney_uniformity	R1_kidney_MPP	R1_kidney_UPP	R2_kidney_attenuation [HU]	R2_kidney_attenuation SD [HU]	R2_kidney_skewness	R2_kidney_kurtosis	R2_kidney_entropy	R2_kidney_uniformity	R2_kidney_MPP	R2_kidney_UPP	Blood loss >200ml	Warm ischemic time [min]	Time of surgery [min]
1	m	68.3178	25.2	40.9	30.9	89.4	23	-0.8	5.3	6.4877	0.0137	90	0.0137	27.2	43.8	36.5	87.6	25	-1.1	6.4	6.5561	0.0132	88.6	0.0132	155.2	14.6	0.3	2.7	5.6175	0.0243	155.2	0.0243	156.9	14.2	0	3	5.4019	0.0281	156.9	0.0281	No	0	258
2	m	63.3507	2.2	16.5	14.7	78.1	28	-1	4.1	6.5798	0.0129	79.5	0.0129	2.2	18.5	13.6	71.4	31.8	-1.1	4.2	6.6954	0.0122	74.9	0.0121	134.6	12.8	0.1	2.5	5.3792	0.0282	134.6	0.0282	133	12.1	-0.5	3.2	4.9973	0.0353	133	0.0353	No	0	65
3	m	62.9836	3.1	17.4	14.3	68.9	30.2	-1.3	5.4	6.5376	0.0133	73.3	0.0132	2.5	23.1	14.5	77.3	24.5	-0.2	2.8	6.3841	0.0136	77.5	0.0136	86.7	17.2	0.2	3.2	5.6063	0.0242	86.7	0.0242	105.9	20	0	2.9	5.6007	0.0236	105.9	0.0236	No	25	217
4	f	50.274	6.3	24.3	21.7	68.5	26.9	-0.2	4.3	6.6274	0.0132	69.7	0.0132	6.2	25.1	20.9	64.5	26	-0.8	4	6.5751	0.0134	66.4	0.0134	146.5	15	0.2	2.3	5.7885	0.0202	146.5	0.0202	139	11.9	-0.4	2.8	5.2408	0.0299	139	0.0299	No	0	120
5	m	49.811	9.1	28.9	22.5	108	38.8	-0.3	2.5	7.2239	0.0076	108.1	0.0076	8.6	28.8	23	103.2	41.8	-0.3	2.7	7.3232	0.0071	104.2	0.0071	189.1	14.8	-0.1	3.1	5.545	0.0254	189.1	0.0254	191.1	15	0.1	2.9	4.9899	0.0356	191.1	0.0356	No	40	328
6	f	64.0356	9.5	33.1	21.4	104.3	24.3	0	3	6.609	0.0119	104.3	0.0119	8.8	30.8	21.7	97.7	25.8	-0.5	3.9	6.6659	0.0118	98	0.0118	124.7	11.7	-0.2	3.1	5.3421	0.0284	124.7	0.0284	127.6	13.3	-0.4	3.1	5.4671	0.0265	127.6	0.0265	Yes	30	151
7	m	72.3863	1.9	18.9	13.8	188.4	30.4	-0.3	4.9	6.6255	0.0124	188.4	0.0124	2.1	16.6	14.8	192	25	-0.1	2.9	6.4777	0.0132	192	0.0132	248.2	15.8	0.1	2.5	5.2985	0.0283	248.2	0.0283	248.8	19.2	0	2.6	5.2522	0.0296	248.8	0.0296	No	26	228
8	f	66.7096	4.2	25.3	15.7	90.9	26.1	0.1	3.1	6.6887	0.0116	91	0.0116	2	19.9	15.5	83	21.8	-0.6	4.5	6.2801	0.0154	83.4	0.0154	155	14.5	0.2	2.7	5.5505	0.0262	155	0.0262	141	17.3	-0.8	3.9	5.4817	0.0148	141	0.0248	No	0	150
9	m	59.5096	4.4	20.1	18.7	141	60.8	-0.1	2	4.4903	0.0478	141	0.0478	4	21.8	19.6	155.7	50.3	0.2	2	7.4548	0.0062	155.7	0.0062	219.4	16.8	-0.1	3.1	2.7613	0.1718	219.4	0.1718	219.6	15.2	-0.1	2.6	5.4194	0.0271	219.6	0.0271	No	32	180
10	m	78.9233	6.4	26	21.9	103.9	27.1	-0.4	3.5	6.7141	0.0112	104	0.0112	4	21.7	17.7	89.5	29.9	-0.6	3.7	6.7823	0.0113	90.3	0.0113	130.9	14.9	0	2.8	5.6231	0.0229	130.9	0.0229	126.5	12.4	0	2.6	5.1336	0.0322	126.5	0.0322	No	20	208
11	f	73.4274	23.5	39.9	32.7	108.2	23.9	-0.8	4	6.5323	0.0132	108.2	0.0132	9.36	36.2	29.9	80.5	16.9	-0.6	5.1	6.0237	0.0187	80.7	0.0187	118.1	16.5	-0.2	2.3	5.7174	0.0222	118.1	0.0222	133.7	12.2	-0.4	3.1	50.166	0.0356	133.7	0.0356	No	30	193
12	m	65.1123	4.7	23.2	19.6	120.5	20.8	-0.2	3.3	6.3619	0.0144	120.5	0.0144	4.3	20.6	17.8	116.4	21.4	-0.7	4.5	6.3497	0.0146	116.4	0.0146	179.6	14.7	0.3	3.4	5.7199	0.0224	179.6	0.0224	173.1	13.3	0.5	2.8	5.2941	0.0301	173.1	0.0301	No	30	187
13	m	56.1452	6.8	29.7	24.6	154.4	35	-0.4	3.2	7.094	0.0086	154.4	0.0086	4	26.8	19.9	151.1	33.4	-0.1	2.6	7.0056	0.0088	151.1	0.0088	199.5	18.7	0.3	2.5	6.0247	0.0176	199.5	0.0176	195.2	16.9	0.6	3	5.6189	0.0242	195.2	0.0242	No	25	160
14	m	80.6	21.3	38.1	35	88.6	24.5	-0.1	2.6	6.6351	0.0114	88.6	0.0114	22.5	37.1	33.1	85.6	25.4	-0.2	2.9	6.6856	0.0111	85.7	0.0111	148.4	15	-0.5	3.1	5.748	0.0213	148.4	0.0213	160	12.9	-0.7	3.3	4.6424	0.0488	160	0.0488	No	28	203
15	m	66.4466	0.9	14.5	10.7	128.4	39.7	0	1.8	6.789	0.0105	128.4	0.0105	1	12.9	10.6	105.1	42.2	0.2	2.1	6.9553	0.0092	105.1	0.0092	221.6	17.6	-0.2	2.5	5.9397	0.019	221.6	0.019	205	18.5	0.2	2.4	5.4987	0.0254	205	0.0254	No	21	263
16	m	41.0137	0.6	11.9	9.2	89.8	25.6	0.2	3.4	6.0716	0.0172	89.8	0.0172	0.9	13.4	12.5	108	36	0.1	2.4	6.6614	0.0114	108	0.0114	167.2	16.2	0.3	3.6	5.6501	0.0228	167.2	0.0228	169.1	14.8	-0.3	2.7	4.9743	0.0364	169.1	0.0364	No	22	146
17	m	65.6082	62.3	56.3	34.5	82	30.4	-0.3	3.5	6.9494	0.0097	82.9	0.0097	75.4	58.1	53.1	81.6	32.1	-0.4	3.6	7.0248	0.0092	82.9	0.0092	117.5	28.5	-0.1	3.1	6.3671	0.0137	117.5	0.0137	118.1	25.2	-0.3	3.3	5.8999	0.0192	118.1	0.0192	No	66	275
18	m	63.863	13	33.5	27.1	111.6	33.4	-0.6	3.2	7.036	0.0091	111.7	0.0091	16.5	34.8	25.9	116.2	35.6	-0.4	3.1	7.152	0.0083	116.3	0.0083	192.2	16.2	-0.3	3.3	5.9582	0.0186	192.2	0.0186	201.1	17.2	0.4	2.7	5.7308	0.0217	201.1	0.0217	Yes	28	156
19	m	75.8548	2.4	21.6	1.4	117.9	27.7	0.2	3.5	6.6565	0.0119	117.9	0.0119	2.9	22.9	14.6	110.3	33.3	-0.3	3.3	6.9043	0.0101	110.3	0.0102	190.4	10.4	0	3.5	5.167	0.0346	190.4	0.0346	196.7	10.2	0.3	2.8	4.6931	0.0468	196.7	0.0468	No	22	159
20	f	71.2685	18.7	35.5	29.6	184.4	37.7	-0.9	4.7	7.1609	0.0087	184.5	0.0087	19	34	30.1	184.7	36.3	-0.9	4.6	7.1178	0.0089	184.7	0.0089	270	23.9	0.2	2.7	6.3705	0.0136	270.4	0.0136	253.3	23.1	-0.3	3	5.8307	0.0195	253.3	0.0195	No	33	212
21	m	62.3096	7.3	24.9	20.9	103.9	19.5	-0.7	4.5	6.1452	0.0178	103.9	0.0178	12.3	26.1	21.4	99.4	36.1	-1.5	5.9	6.8341	0.0115	103.3	0.0115	164.2	9.7	-0.4	3.4	5.1431	0.0344	164.2	0.0344	171.2	6.3	-0.1	2.4	4.5746	0.0467	171.2	0.0467	No	9	177
22	f	71.3397	8.2	26.8	18.8	118.6	38.6	-1.2	4	6.9589	0.01	119.7	0.01	9.4	27.7	20.3	68.8	32.5	-1.1	4.1	6.7801	0.0114	74.3	0.0112	157.7	13.7	0	2.9	5.3266	0.0294	157.7	0.0294	127.4	15	0.4	2.8	5.3406	0.0285	127.4	0.0285	No	0	167
23	m	60.0356	0.6	11.9	10.4	56.4	30.5	-0.5	3.2	6.3543	0.0145	60.9	0.0142	0.5	11.6	9.3	54.7	25.4	-0.6	3.5	6.0562	0.0178	57	0.0176	124.7	15.2	-0.1	2.4	5.6135	0.0229	124.7	0.0229	140.3	10.6	0.1	2.8	4.8404	0.0398	140.3	0.0398	No	0	73
24	f	52.4384	5.3	23	20.3	125.5	44.9	-0.2	2.4	7.4069	0.0066	125.5	0.0066	5.1	21.7	18.6	125	45.3	-0.2	2.5	7.4056	0.0066	125.2	0.0066	162.2	28.2	0	2.9	6.3674	0.0142	162.2	0.0142	172.5	24.6	0.3	3.1	5.7945	0.0195	172.5	0.0195	No	24	181
25	m	69.5562	10.3	36	27	93.6	22.5	0.3	3.4	6.486	0.0133	93.6	0.0133	11.5	36.3	26.4	91.6	23.1	0.1	3.2	6.5344	0.0127	91.6	0.0127	163.5	16.4	-0.2	3.3	5.5607	0.0242	163.5	0.0242	167.3	13.3	-0.2	2.4	4.8805	0.039	167.3	0.039	Yes	19	224
26	f	86.1479	6.2	24.2	22.6	55.2	17.3	-0.3	4.8	6.0758	0.0185	55.7	0.0185	6.2	24.1	20.8	53.3	17.3	-0.5	4.1	6.0854	0.0181	53.8	0.0181	131.6	11.8	-0.2	2.8	5.3935	0.0273	131.6	0.0273	134.1	11.4	0	2.4	5.0063	0.0355	134.1	0.0355	No	22	173
27	m	49.4192	11	27.9	25	53.9	27.3	-0.2	2.7	6.7777	0.0104	55.9	0.0104	11.8	27.6	23.1	55.9	28.7	-0.1	2.7	6.8563	0.0099	58	0.0099	125.8	22.4	0	2.8	6.3607	0.0144	125.8	0.0144	109.7	14.3	-0.2	2.8	5.529	0.0257	109.7	0.0257	No	29	176
28	m	56.4932	4.9	22.8	21.2	50.5	22.9	0.5	3.7	6.4796	0.0133	50.8	0.0133	5.2	23.2	19.6	54.5	29	0.9	4	6.7199	0.0117	55	0.0117	164.9	15.6	0.3	2.8	5.8035	0.0215	164.9	0.0215	165.9	12.7	0	2.6	5.4474	0.0261	165.9	0.0261	No	22	129
29	m	61.3534	41.2	43.6	40.2	65.9	21.3	0	3.2	6.4505	0.0135	66	0.0135	44.6	48	37.3	65.7	22.1	0	3.5	6.5022	0.0131	66	0.0131	179	21.2	-0.5	4	5.9537	0.0195	179	0.0195	176.2	19.5	0.1	3.6	5.3232	0.0283	176.2	0.0283	No	26	100
30	m	49.7315	39.7	46.1	39.4	109.3	35.8	-0.7	3.2	7.0987	0.0088	109.6	0.0088	36.4	46.2	38.9	121.7	48.4	-0.6	2.6	7.497	0.0065	122.3	0.0065	162.6	19.1	-0.1	3.1	6.0072	0.0181	162.6	0.0181	198	16.3	0.1	2.7	5.2997	0.03	198	0.03	No	22	145
31	m	78	8.9	26.9	23.6	87.6	25.4	-0.3	3.1	6.6595	0.0117	87.6	0.0117	10.2	29.5	24.7	87.9	26.9	-0.4	3.2	6.7389	0.0111	88.1	0.111	155.6	12.5	0.1	2.5	5.5304	0.0247	155.6	0.0247	155.1	14.1	0.1	2.7	5.6556	0.0227	155.1	0.0227	No	22	128
32	m	73.5836	2.8	21.3	17	110.1	22.4	-0.4	4.1	6.3698	0.0142	110.1	0.0142	4.2	25.6	20.8	112.9	26.4	-0.8	4.9	6.601	0.0124	113.1	0.0124	135.5	14.8	0	2.6	5.5373	0.0253	135.5	0.0253	129	16.2	-0.1	2.9	5.5688	0.0246	129	0.0246	No	21	131
33	m	62.4795	20.6	36.9	30.3	79.1	22.9	-0.5	3.6	6.5152	0.0133	79.2	0.0133	21.2	36.4	32.3	79.3	23.8	-0.4	3.6	6.5735	0.0128	79.4	0.0128	138.2	18.8	0.1	2.9	6.0218	0.0174	138.2	0.0174	132.3	15.9	0.1	2.7	5.6395	0.0228	132.3	0.0228	No	25	131
34	f	72.5425	40.7	47.5	36.5	69.5	21.3	-0.6	3.4	6.4055	0.0143	69.7	0.0143	41.2	47.1	38.7	69.2	21.8	-0.6	3.5	6.4308	0.0141	96.4	0.0141	127.4	13.6	0.1	3	5.6339	0.0231	127.4	0.0231	123.8	14.8	-0.1	3.4	5.6784	0.0226	123.8	0.0226	No	29	106
35	m	66.0822	8	27.3	21.8	138.8	24.6	-0.8	4.4	6.5544	0.013	138.8	0.013	8.8	27.6	23.8	135.8	27.2	-1	4.8	6.6768	0.012	135.9	0.012	166.9	14.1	0	3.1	5.3175	0.0294	166.9	0.0294	171.5	14.2	-0.2	2.6	5.1777	0.0321	171.5	0.0321	No	21	154
36	m	77.0795	3.7	23.9	17.2	49.3	24.2	-0.4	4.7	6.4803	0.0142	52	0.0141	1.6	19	10.3	82.2	32.2	-0.3	2.7	6.8386	0.0099	82.7	0.0099	153.3	12.9	0	2.9	5.5848	0.0246	153.3	0.0246	109.9	17.6	-0.3	2.5	5.2274	0.0311	109.9	0.0311	No	14	114
37	m	53.2411	1.4	15.5	9.7	103.2	57.2	-0.5	2.4	7.2723	0.0076	110.1	0.0075	0.9	14.9	10.9	90.5	49	-0.3	1.9	6.9793	0.009	93.7	0.0089	197	13.1	0.2	2.4	5.4928	0.0255	197	0.0255	187.2	14.6	0.1	2.4	5.4848	0.0257	187.2	0.0257	No	14	80
38	m	58.7534	1	13.8	10.1	71.9	30.7	-0.6	3.6	6.5424	0.0127	74.2	0.0126	1	13.7	11.4	73.6	30.1	-0.3	2.9	6.5753	0.0124	74.5	0.0123	174.7	15.5	0.1	2.8	5.7942	0.0212	174.7	0.0212	170.1	14.8	-0.1	2.9	5.3654	0.0284	170.1	0.0284	No	0	124
39	f	77.9096	9	28.5	25.3	96.1	16	-0.6	4.2	5.9698	0.0189	96.1	0.0189	10.5	30.5	26.5	91.6	22.3	-1.3	5.7	6.3065	0.0159	91.9	0.0159	151.4	21.5	0.3	2.5	6.0791	0.0173	151.4	0.0173	151.3	17.4	0.6	3.9	5.4825	0.0258	151.3	0.0258	No	18	74
40	f	42.4822	7.6	27.6	23	65.1	16.2	-0.2	3	6.0319	0.0177	65.1	0.0177	8.8	25.3	24.4	65.9	20.6	0.7	4.2	6.3279	0.0151	65.9	0.0151	116.9	12.9	0	2.8	5.4723	0.0263	116.9	0.0263	124.6	14.7	0	2.3	5.6562	0.0224	124.6	0.0224	No	18	125
41	f	46.5836	11.6	32	28.9	64.9	12.8	-0.1	3.3	5.7159	0.0226	64.9	0.0226	13.3	30.3	28.5	64.3	13.6	-0.4	4	5.7874	0.0217	64.4	0.0127	94.1	11.6	-0.2	2.8	5.4369	0.0265	94.1	0.0265	95	11	-0.1	2.6	5.3328	0.0296	95	0.0296	No	19	127
42	f	84.474	118	74.7	59.4	80	34.2	-0.4	2.4	7.0508	0.0085	80.6	0.0085	123.6	77.5	58.5	80	33.6	-0.4	2.4	7.248	0.0087	80.6	0.0087	140	17	-0.3	3.4	5.9237	0.0193	140.6	0.0193	143	12.1	-0.1	2.8	5.089	0.0358	143	0.0358	No	20	131
43	m	44.4274	6.8	26.8	23	64	29.5	-0.3	4	6.8286	0.0109	66.2	0.0109	4.4	27.5	22.9	49	37.7	-0.1	3.7	7.2039	0.0083	56.2	0.0081	185.5	24.4	-0.2	3.7	6.1999	0.0162	185.5	0.0162	164.6	24.3	-0.5	4.3	5.7282	0.0221	164.6	0.0221	No	15	94
44	f	74.2548	46.1	46	37	112.5	30	-0.8	3.6	6.8584	0.0105	112.6	0.0105	41.7	50.9	38.2	113.8	31.6	-0.7	3.4	6.9332	0.0099	113.8	0.0099	210.8	13.5	-0.1	3.3	5.651	0.023	210.8	0.023	199	13.2	0.3	2.8	5.4014	0.0274	199	0.0274	Yes	24	163
45	m	39.2658	6.8	27.4	22.2	52.8	31.9	0.2	2.5	6.967	0.009	55.2	0.0089	4.6	22.6	20.4	37.1	23.8	0.2	2.7	6.5441	0.0122	39.7	0.012	130.2	14.2	0.1	2.9	5.675	0.0234	130.2	0.0234	127	16.2	0.1	2.5	5.6354	0.0233	127	0.0233	No	15	107
46	m	44.0767	5.9	26.9	21.2	98.5	42	-0.4	2.4	7.2942	0.0073	99.2	0.0073	4.7	23.8	21.5	90.5	37.8	-0.3	2.3	7.1283	0.008	90.7	0.008	158.6	20.7	-0.1	3.5	6.2081	0.0163	158.6	0.0163	162.9	14.5	0	2.6	5.2914	0.0312	162.9	0.0312	No	14	88
47	f	74.6082	4.9	24.4	17.6	166.9	32.4	-0.8	4.2	6.9387	0.01	166.9	0.01	6.1	25.4	19.3	86	25.1	-0.4	3.7	6.31	0.0122	86.2	0.0122	145.7	22.1	-0.4	2.7	5.9977	0.0181	145.7	0.0181	120.7	21.3	-0.1	2.5	6.0529	0.0175	120.7	0.0175	Yes	20	111
48	f	64.4603	4.7	24.6	18	153.6	35.5	-0.8	3.2	6.9871	0.0093	153.6	0.0093	5.7	25.1	18.3	151.7	34.5	-0.7	3.2	6.987	0.0093	151.7	0.0093	202.2	9.2	-0.1	2.9	5.0783	0.034	202.2	0.034	196.6	10.7	-0.4	4.7	5.1015	0.0357	196.6	0.0357	No	20	204
49	m	67.474	4.8	27	20.9	68.6	23	-0.1	3	6.4943	0.0129	68.7	0.0129	4.5	28.7	13	97.9	26.9	-0.9	4	6.592	0.0124	98.4	0.0124	123.7	15.1	0	2.6	5.727	0.0221	123.7	0.0221	118.2	15	-0.1	2.8	5.2965	0.0291	118.2	0.0291	No	19	115
50	m	74.9863	46.1	65.2	40.1	69.2	38.1	-0.5	2.6	7.1601	0.0082	74.2	0.0081	52.5	64.2	40.3	68.1	39.1	-0.5	2.5	7.2123	0.0078	73.8	0.0077	116.3	14.4	-0.5	3.1	5.7196	0.0221	116.3	0.0221	117.4	13.3	-0.6	3.1	5.4175	0.0275	117.4	0.0275	No	27	152
51	m	43.9644	3.3	24.4	18	61.1	28.1	0.8	4.8	6.7253	0.0116	61.5	0.0116	2.6	23.4	18.9	57.9	27.3	0.4	3.8	6.7242	0.0115	58.9	0.0114	193.5	15.7	0.3	3	5.7637	0.0209	193.5	0.0209	206.7	16.8	-0.1	2.9	5.0128	0.0345	206.7	0.0345	No	18	125
52	f	70.8932	99.9	67.5	59.8	104.2	42.2	-0.3	2.1	7.3443	0.0067	104.3	0.0067	106.6	70	58.9	76.2	24.4	-0.2	5	6.6038	0.0122	76.4	0.0122	165.1	16.4	-0.3	2.8	5.573	0.0246	165.1	0.0246	142.8	15.8	-0.5	3.5	5.6431	0.0238	142.8	0.0238	No	0	195
53	m	76.0466	27.7	44.8	33.6	52.7	38.7	0.1	2.7	7.3043	0.0072	59	0.007	30.7	37.8	36.3	40.3	32.4	-0.1	3	7.0211	0.0089	46.7	0.0087	108.4	24.6	0	2.7	6.2521	0.0154	108.4	0.0154	110.3	24.2	-0.2	3.5	5.7324	0.0219	110.3	0.0219	No	16	140
54	m	61.4575	23.3	45	35.2	41.7	26.2	0.3	3.2	6.735	0.0109	44.2	0.0108	25.1	44.5	35.7	41.4	26.7	0.2	3.1	6.7619	0.0107	44.3	0.0106	197.8	17.2	0	2.8	5.8236	0.0207	197.8	0.0207	200.6	19.2	-0.3	2.3	5.4758	0.0258	200.6	0.0258	No	15	93
55	f	80.5205	17.3	35	26.7	156.6	47.7	-0.5	2.4	7.5009	0.0062	156.6	0.0062	18.8	36.1	27.9	155.9	47.5	-0.4	2.4	7.5025	0.0062	155.9	0.0062	279.3	19.7	-0.1	2.6	5.9058	0.0191	279.3	0.0191	282.6	12.3	-0.7	3.1	4.811	0.0442	282.6	0.0442	Yes	21	125
56	m	58.2493	13.1	40.4	27	43.2	25.9	0.5	4.9	6.6319	0.0123	44.8	0.0123	13.6	39.5	29	44.2	25.1	0.7	4.5	6.5946	0.0124	45.1	0.0124	104.6	12.3	-0.1	2.8	5.3283	0.0289	104.6	0.0289	104.6	12.3	-0.1	2.8	5.3283	0.0289	104.6	0.0289	Yes	18	111
57	m	69.8904	11.4	33.5	27.8	138.7	36.7	-0.8	3.4	7.0659	0.0089	138.8	0.0089	12.5	31.2	25.7	131.3	42.9	-0.8	2.9	7.2504	0.0079	131.6	0.0079	183	20	0	3.8	5.8249	0.0212	183	0.0212	185.4	19.5	0	3.6	5.0733	0.0339	185.4	0.0339	No	12	103
58	f	77.463	7.2	30.3	25.2	84.8	18.5	0.9	8	6.0846	0.0182	84.8	0.0182	10.6	30.5	25.4	86.5	20.4	-0.5	5.2	6.2829	0.0159	86.8	0.0159	154.4	13.1	-0.1	2.9	5.4826	0.0261	154.4	0.0261	141.2	14.7	-0.2	2.3	5.3796	0.0273	141.2	0.0273	No	22	114
59	m	70.3151	0.5	10	9.1	58.6	30.9	-0.4	2.9	6.3502	0.0145	62.8	0.0142	0.7	11.3	9.9	73.9	38.1	-0.2	2.3	6.7985	0.0103	77.5	0.0101	130.1	17.1	-0.6	4.1	5.7297	0.0232	103.1	0.0232	133.3	14.5	-0.3	2.8	5.2861	0.0309	133.3	0.0309	No	0	72
60	m	49.4274	62.4	54.3	51.1	68.3	19.4	-0.1	3	6.3217	0.0145	68.3	0.0145	69.9	57.8	53.7	66.5	21.8	-0.4	3.7	6.4679	0.0135	66.9	0.0135	121	15.5	0	2.7	5.8507	0.0197	121	0.0197	111.7	14.1	-0.1	3.1	5.5115	0.0256	111.7	0.0256	Yes	18	103
61	f	75.7507	26.5	48.6	26	130.6	53.7	-0.6	2.4	7.5357	0.0062	130.8	0.0062	31.9	53.8	35.8	133	52	-0.7	2.6	7.5207	0.0063	133.2	0.0063	196.1	14.6	-0.2	2.7	5.6055	0.0244	196.1	0.0244	195.2	11.7	0.3	2.7	4.9487	0.0398	195.2	0.0398	Yes	25	126
62	m	65.3096	191.8	79.5	69.7	63.5	24.6	-0.4	2.9	6.6238	0.0118	63.9	0.0118	177.4	86.6	67.9	55.2	22.5	-0.4	3.4	6.5156	0.013	56.2	0.013	122.4	20.8	0.1	2.6	6.3088	0.0143	122.4	0.0143	88.2	21.3	-0.2	3.1	6.0334	0.0182	88.2	0.0182	No	12	130
63	f	66.7534	11.2	30.5	23.6	106.5	28.1	-0.1	2.8	6.8123	0.0102	106.5	0.0102	13	32.1	28	103.7	31.2	-0.4	3.2	6.9423	0.0094	104	0.0094	144.8	20.1	-0.3	2.6	5.8788	0.0195	144.8	0.0195	149.6	17.6	-0.1	3.5	5.3345	0.0284	149.6	0.0284	No	12	136
64	m	74.1562	57.7	52.4	48.4	53	20.1	0	2.8	6.368	0.0138	53.2	0.0138	64.8	55.3	51.2	51.2	21	-0.1	2.9	6.4276	0.0134	51.8	0.0134	96.3	14.1	0.1	2.7	5.6934	0.0223	96.3	0.0223	93.5	13.7	-0.1	3.4	5.4181	0.027	93.5	0.027	Yes	50	100
65	m	84.4877	1.9	17.8	14.2	75.8	24.6	-0.3	3.4	6.5069	0.013	76.1	0.013	2	16.9	13.7	71.7	24.8	-0.5	2.9	6.5393	0.0125	72	0.0125	162.4	12.4	0.1	2.8	5.2748	0.031	162.4	0.031	159.7	11.3	0.2	2.8	5.0664	0.0346	159.7	0.0346	No	10	50
66	f	54.8301	6.8	25.2	20.3	46	33.9	0.9	4.4	6.9526	0.0098	49.4	0.0096	7.7	25.7	23.2	51.2	40.4	1.1	4.6	7.1429	0.0088	54.9	0.0086	243.6	21.7	-0.2	3.1	6.1577	0.0167	243.6	0.0167	231.3	19.2	0.2	2.9	5.7713	0.0209	231.3	0.0209	No	0	100
67	f	75.6822	0.6	11.3	10.4	146.1	22.8	-0.2	3	6.0805	0.0173	146.1	0.0173	2.8	19.4	16.6	93.8	46.5	0	2.2	7.3374	0.0071	95.3	0.007	189.1	21.6	0.4	3.6	5.6304	0.0231	189.1	0.0231	195.5	21.3	0.8	3.4	5.2798	0.0286	195.5	0.0286	No	0	125
68	m	67	18.4	34.4	33	87.5	22	-0.5	3.4	6.4523	0.0139	87.5	0.0139	21.9	38.1	34.4	83.5	29.7	-0.9	4.9	6.817	0.0114	85.1	0.0114	181.1	13.2	-0.1	2.7	5.6497	0.0223	181.1	0.0223	175	13.6	-0.2	3.3	5.6473	0.024	175	0.024	No	0	159
69	m	54.1342	6.9	27.3	20.1	32.5	24.5	0.8	3.7	6.5294	0.0133	35.3	0.013	7.7	29	24	33.6	26.2	0.7	3.6	6.6367	0.0124	37	0.0121	144.5	25.9	0.3	2.4	6.4319	0.0136	144.5	0.0136	122.6	16.6	0.2	3.4	5.3929	0.0285	122.6	0.0285	No	10	96
70	m	62.9041	9.9	29.2	25	52	21.3	0	3.3	6.4394	0.0136	52.6	0.0135	12.8	29.7	26	53.1	26.3	-0.4	3.8	6.7228	0.0114	55.3	0.0114	103.7	17.4	0.2	3	5.8723	0.0198	103.7	0.0198	98.8	21.7	0.3	3.2	6.0409	0.0178	98.8	0.0178	No	10	66
71	m	75.6082	5.9	28.5	23.9	125	17	-0.2	3.1	6.0809	0.0172	125	0.0172	8.6	35.3	27.2	134.7	28.5	-0.8	4.3	6.726	0.0122	134.8	0.0112	168.9	10.7	0	2.2	5.2389	0.03	168.9	0.03	183.8	12.1	-0.5	3.4	5.0647	0.0361	183.8	0.0361	No	13	123
72	m	27.6219	9.9	31.6	21.4	62.4	22.6	-0.1	3.1	6.5074	0.0128	62.9	0.0128	7.4	32.2	20.9	63.2	29.5	-1	4.8	6.6746	0.0121	67.5	0.012	106.2	17	0.1	2.7	5.7065	0.0219	106.2	0.0219	91.9	12.7	0.2	2.6	5.3416	0.0282	91.9	0.0282	No	12	78
73	m	65.4685	12.9	31.6	26.6	42.4	16.9	0.2	4.2	6.1079	0.0169	42.7	0.0169	14.4	31.5	28.9	42.5	17.3	0.1	4.1	6.1426	0.0166	42.8	0.0166	75.1	13.4	-0.3	2.9	5.4265	0.0285	75.1	0.0285	76.3	12.9	0	2.8	5.5314	0.025	76.3	0.025	No	20	101
74	m	64.3397	4.5	22.8	21.2	76.1	16.6	-0.2	3.2	6.0647	0.0175	76.1	0.0175	5.3	24.6	21.8	74.9	19.4	-0.7	4.9	6.24	0.016	75.2	0.016	105.9	13.8	-0.2	2.4	5.5562	0.0241	105.9	0.0241	105.4	16.4	0.2	3.2	5.7859	0.0212	105.4	0.0212	No	0	79
75	m	48.926	59	54.5	47.7	32.8	17.5	0	3.3	6.1697	0.0164	34.2	0.0163	66.7	55.2	48.4	52.9	21.5	0.1	3.9	6.4496	0.0139	53.5	0.0139	143.5	16.8	0	2.9	5.5554	0.0257	143.5	0.0257	120.8	18	0.2	3.1	5.9727	0.0184	120.8	0.0184	No	20	121
76	f	44.6932	78.8	57.8	39.6	101.6	18.3	-0.2	3.6	6.2276	0.0158	101.7	0.0158	61.9	50.7	46.7	101.6	20	-0.9	6.3	6.2964	0.0157	101.9	0.0157	150.6	9.1	0.3	3.9	4.9354	0.0389	105.6	0.0389	145	9.5	0.2	2.7	4.9708	0.0362	145	0.0362	No	22	154
77	m	64.5973	8	27.8	21.4	101.8	30.7	-0.1	2.7	6.9035	0.0094	101.9	0.0094	8.5	27.3	24.1	101.6	32.5	-0.1	2.7	7.0029	0.0088	101.7	0.0088	151.6	16.6	0.2	2.6	5.6866	0.0223	151.6	0.0223	144.4	16.3	-0.2	2.6	5.6137	0.0238	144.4	0.0238	No	12	114
78	m	58.6904	70.9	54.4	46.2	62.4	22.2	0.5	4.5	6.4747	0.0138	62.6	0.0138	71.6	54.8	54.1	62.9	24.1	0.5	5.1	6.5649	0.0132	63.4	0.0132	207.2	17	-0.4	3.5	5.7553	0.0221	207.2	0.0221	207.3	16.7	0.3	2.8	5.6434	0.0231	207.3	0.0231	No	24	196
79	m	76.9671	31.5	46.2	30.5	32	28.8	1.1	4.4	6.7197	0.012	35.8	0.0116	0.9	4.3	32.9	30.7	29.1	0.9	4.3	6.7543	0.0119	35.3	0.0115	144.9	15.5	0.1	2.8	5.7602	0.0221	144.9	0.0221	143.7	16.3	0	2.8	5.8179	0.0208	143.7	0.0208	No	10	100
80	f	78.0603	1.9	18.1	14.3	100.3	22.6	-0.3	4.5	6.3498	0.0147	100.4	0.0147	3.7	21.9	12.8	102.6	27.6	-0.4	3.6	6.7165	0.0114	102.8	0.0114	166.4	12.3	0	2.6	5.2479	0.0308	166.4	0.0308	161.8	13.1	0	2.9	5.3234	0.0302	161.8	0.0302	No	0	132
81	f	82.811	2.2	17.2	13.9	80.9	24.8	-0.5	4.3	6.4899	0.0134	81.6	0.0134	2.5	19	15.2	73.6	27.8	-1	4.4	6.5752	0.0128	75.7	0.0128	126.9	18.9	0	3.1	5.7102	0.0225	126.9	0.0225	117.1	19.2	-0.1	3.4	5.9627	0.0194	117.1	0.0194	No	20	154
82	f	59.274	0.7	13.5	9.6	156.2	20.9	0	2.9	6.0254	0.018	156.2	0.018	0.8	11.4	9.1	156.5	20.8	0.2	3.2	6.1173	0.0172	156.5	0.0172	167.6	12.3	0.3	3.1	5.2611	0.0308	167.6	0.0308	165.9	18	-0.2	3.3	5.8897	0.02	165.9	0.02	No	0	124
83	f	64.9973	3	23.7	14.7	95.9	24.2	0.5	2.8	6.4807	0.0131	95.9	0.0131	3.1	26.7	17.4	87.1	26	0.3	3.3	6.6908	0.0115	87.2	0.0115	153.1	18.5	0.5	3.9	5.8304	0.0206	153.1	0.0206	148	19.7	-0.2	3.1	5.9116	0.0192	148	0.0192	No	0	144
84	m	57.6658	23.8	36.8	33.8	64.3	26.5	0.2	3.2	6.7488	0.0109	64.8	0.0109	24.4	38.2	33.5	62	27	0	3.3	6.7763	0.0108	63.1	0.0108	132	23	-0.2	2.6	6.2557	0.0154	132	0.0154	125.2	19.5	0.1	2.5	5.8717	0.0201	125.2	0.0201	No	20	125
85	m	77.3699	21.6	36.3	32.4	42.4	24.2	-0.1	3.4	6.6175	0.0121	44.8	0.0121	23.4	37.6	34.6	40.2	25.2	-0.1	3.5	6.6766	0.0117	43.4	0.0116	156.6	20.3	0	2.9	6.1505	0.0163	156.6	0.0163	145.8	19.2	0.2	3.2	5.9134	0.0189	145.8	0.0189	No	14	84
86	m	64.9973	14.6	34.3	27.1	49.5	26.6	-0.1	3.1	6.756	0.0109	51.6	0.0107	13.6	35.7	29.5	50.5	25.8	-0.1	3	6.7102	0.011	52.2	0.011	82.7	17.7	0	2.8	5.8807	0.0197	82.7	0.0197	83.3	23	-0.1	3.1	6.2227	0.0155	83.3	0.0155	No	12	73
87	f	77.2849	18.1	35	26.9	147	30.7	-0.9	4.1	6.8469	0.0105	147	0.0105	15.1	36.1	27.7	100.3	16.7	-0.2	3.8	6.0765	0.0178	100.3	0.0178	168.1	14.6	-0.4	3	5.5195	0.0251	168.1	0.0251	139.7	9.9	0	2.8	5.1308	0.0339	139.7	0.0339	No	21	88
88	f	55.5014	27.5	39.6	26.9	117.8	57.1	-0.4	2.2	7.7541	0.0052	120	0.0052	29.3	37.8	31.4	94.5	44.2	-0.5	2.7	7.4201	0.0068	96.9	0.0068	196	23.1	0.4	3.4	6.1944	0.0167	196	0.0167	159.3	19.2	-0.1	3.8	5.7835	0.0208	159.3	0.0208	Yes	13	94
89	f	50.9918	44	46.8	42.2	118.2	42.1	-0.6	2.6	7.2599	0.0077	118.3	0.0077	45.1	49.3	43.1	97	25.7	-0.6	3.5	6.6649	0.0119	97.1	0.0119	206.7	13.9	0.1	2.8	5.6881	0.0226	206.7	0.0226	158.5	13.8	-0.2	2.8	5.487	0.0254	158.5	0.0254	No	10	41
90	m	75.5288	10.5	29	24.9	112.5	29.1	-0.6	3.7	6.8232	0.0105	112.5	0.0105	10.3	30.2	27.6	107.6	32.1	-0.6	3.4	6.9513	0.0097	107.7	0.0097	154	15.5	0	2.6	5.6686	0.0222	154	0.0222	152.9	13.8	-0.2	3	5.391	0.0288	152.9	0.0288	No	10	97
91	f	50.1726	7.3	30.8	23.9	65.5	23.2	-0.3	3.4	6.5395	0.013	66	0.013	4.1	25	21.5	66	22	-0.1	3.7	6.4412	0.0139	66.5	0.0139	136.8	17.4	-0.1	2.6	5.9251	0.0191	136.8	0.0191	138.4	16.8	0	2.9	5.7671	0.0212	138.4	0.0212	No	13	67
92	m	68.9205	3.8	21.7	17.6	37.1	36.5	0.4	2.9	7.0675	0.0087	46.8	0.0078	4.4	21.8	16.3	36.4	39	0.3	3	7.1627	0.0082	48.1	0.0071	152.6	22.2	0.4	4.4	5.7466	0.022	152.6	0.022	147.8	20.8	0	2.2	5.5241	0.0254	147.8	0.0254	Yes	7	82
93	m	64.5781	2.1	18	14.7	73.4	17.4	0.5	2.9	5.9619	0.0186	73.4	0.0186	46.2	48	47	92.9	18.1	-0.7	4.6	6.1693	0.0169	93	0.0169	109.2	11.9	0.2	2.3	5.1281	0.0316	109.2	0.0316	117.2	12.4	0.1	3	5.192	0.0322	117.2	0.0322	No	0	144
94	f	63.3096	398.1	105.7	81.6	22	22.1	0.1	3.1	6.5092	0.0129	28.3	0.0119	410.2	105.8	92.7	22.3	22.4	0.2	3.1	6.5232	0.0127	28.6	0.0118	75	16.9	0.2	3.5	5.8202	0.0213	75	0.0213	76.2	18.4	0.3	3.1	5.9316	0.0186	76.2	0.0186	No	17	130
95	m	61.8411	0.7	15.5	11	6.3	31.5	0.6	2.7	6.7448	0.0109	32.9	0.0043	48.4	44.5	41.9	41.6	18.7	0.2	2.7	6.2569	0.0149	42	0.0149	101.3	16.2	-0.3	3	5.7154	0.0221	101.3	0.0221	100.8	11.9	0	2.6	5.2738	0.0301	100.8	0.0301	No	15	124
96	m	73.1753	59.8	54.6	39.9	128.2	35	-0.9	4.2	7.037	0.0095	128.3	0.0095	59.1	55.1	47.9	128.5	35.1	-1	4.2	7.0365	0.0096	128.6	0.0096	171.6	15.7	-0.1	2.8	5.5328	0.0258	171.6	0.0258	184.5	17	-0.1	2.4	5.2661	0.0286	184.5	0.0286	Yes	0	90
97	f	59.7863	1.3	13.9	11.9	102.4	36.2	0.2	2.6	7.0608	0.0086	102.4	0.0086	1.3	13.6	11.7	103.1	41.6	-0.5	3.5	7.1754	0.0083	105.7	0.0082	178.3	14.6	0	2.9	5.4149	0.0266	178.3	0.0266	223.7	13.9	-0.5	3.4	5.2349	0.0328	223.7	0.0328	Yes	10	102
98	m	59.2192	77.6	51.3	50.3	115	20.8	-0.1	3.8	6.4069	0.0142	115	0.0142	78	51.6	47.8	113.9	20.8	-0.3	4	6.4047	0.0142	113.9	0.0142	157.2	17.3	0.7	6.6	5.6404	0.0238	157.2	0.0238	163.8	12.8	0	2.7	5.0422	0.0381	163.8	0.0381	Yes	9	111
99	f	53.8027	7.9	33.4	18.8	77.7	18.7	-0.4	3.5	6.208	0.0158	77.8	0.0158	5.1	24.5	20.7	74.2	22.3	-0.9	4.8	6.3682	0.0144	76.9	0.0144	106.9	7.2	0.2	2.8	4.7204	0.0441	106.9	0.0441	107.3	9.6	0	3.2	4.8717	0.0409	107.3	0.0409	Yes	0	80
100	m	78.0301	13.5	39.9	29.4	65.5	26.8	-0.1	2.9	6.7336	0.0109	66	0.0109	16	39.9	31.5	63.5	29.2	-0.2	3.1	6.862	0.01	64.8	0.01	111.9	22.5	0.1	3.2	6.1643	0.0165	111.9	0.0165	107.3	20.3	-0.1	2.7	5.8449	0.0197	107.3	0.0197	No	15	130
101	m	80.2466	43.5	54.2	39	31.3	19.8	0.1	2.9	6.3427	0.0143	33.7	0.0141	35.9	52.4	37.5	28	18.7	0	2.9	6.2624	0.0151	30.8	0.0148	74.7	14.6	-0.1	3.2	5.5819	0.0248	74.7	0.0248	77.7	13.1	0.5	5.3	5.0583	0.0357	77.7	0.0357	Yes	12	125
102	f	58.2329	39.5	49.8	44.1	68.7	11.6	-0.3	3.8	5.5638	0.0251	68.7	0.0251	43.8	49	46.7	69.3	12.4	-0.2	4.5	5.646	0.0241	69.3	0.0241	108.2	11.8	0.1	2.8	5.307	0.0296	108.2	0.0296	97.6	10.2	0	2.9	4.9013	0.409	97.6	0.0409	Yes	15	108
103	f	68.8055	5.5	25.1	19.9	99.7	37.6	0.2	2.5	7.1283	0.0082	99.7	0.0082	4.6	22.9	19.1	91.5	31.4	0	2.5	6.8743	0.0097	91.5	0.0097	164.8	12.1	-0.1	2.8	5.24216	0.0304	164.8	0.0304	182.6	8.1	-0.2	2.6	4.7719	0.0435	182.6	0.0435	Yes	0	71
104	m	74.4274	2.7	22.6	16.1	72.9	36.3	0.2	2.9	7.0159	0.0091	74.4	0.0091	2.1	21.1	16.5	60.4	30.8	0.2	3.2	6.7323	0.0111	61.7	0.0111	155.4	13.4	0	3.6	5.2493	0.0303	155.4	0.0303	148	20.4	-0.4	3	5.8103	0.0208	148	0.0208	Yes	3	96
105	m	46.5425	2.9	21.8	16.1	124.5	33.2	-1	4.31	6.7724	0.0115	124.5	0.0115	2.7	20.8	14.6	132.9	22.1	-1	4.4	6.269	0.0159	132.9	0.0159	242.4	13.2	0	2.6	5.027	0.0362	242.4	0.0362	257.2	10.8	0	2.2	4.9726	0.0359	257.2	0.0359	Yes	10	118
106	m	55.6192	21.4	39.8	33.6	60.5	20	-0.1	3.2	6.346	0.0145	60.7	0.0145	24.6	46.6	33.9	60.9	20.7	-0.2	3.3	6.3935	0.0141	61.2	0.0141	109.6	21.1	0.1	3.2	6.0863	0.017	109.6	0.017	105.3	16.8	-0.4	3.2	5.7241	0.023	105.3	0.023	Yes	0	85
107	f	71.5288	7.9	35.6	20	11.6	22.3	0	3.5	6.4812	0.0132	22.7	0.0103	6.5	34.7	24.9	13.7	19.1	0.2	3.2	6.2338	0.0157	21.4	0.0133	93.3	17.2	-0.1	2.8	5.8406	0.021	93.3	0.021	117.4	15.8	-0.2	2.9	5.4856	0.0265	117.4	0.0265	Yes	0	100
108	m	69.1288	2.2	16.6	14.6	83.1	25.7	0.3	3.1	6.5086	0.0133	83.1	0.0133	2.1	18.6	16.1	74.4	21.6	-0.1	3.5	6.2763	0.0155	74.4	0.0155	126.9	19.3	0.2	2.5	5.9272	0.0188	126.9	0.0188	123.6	14.1	-0.3	2.6	5.521	0.025	123.5	0.025	Yes	24	176
109	m	63.6137	69.3	66.3	45	74.6	20.3	-0.1	4.4	6.3645	0.0144	74.7	0.0144	68.7	61.8	51.5	73.9	20.6	-0.4	3.9	6.3821	0.0143	74.1	0.0143	122.6	18.4	-0.1	3.2	6.0358	0.0179	122.6	0.0179	116.3	16.3	0.1	2.7	5.8248	0.0212	116.3	0.0212	Yes	0	90
110	m	44.3096	43.2	48.7	46.8	68.4	17.8	-0.1	3.8	6.1868	0.0164	68.5	0.0164	40.6	48.3	44.8	67.9	17.7	-0.2	4.1	6.1742	0.0165	68.1	0.0165	170.9	14.3	-0.5	3.3	5.5647	0.025	170.9	0.025	156	16	0.2	3.2	5.7669	0.0213	156	0.0213	Yes	0	105
111	m	57.8795	30.1	47.7	34.38	67.1	19.3	0	4	6.301	0.0152	67.2	0.0152	23.8	41	31.2	67.5	18.5	0.1	4.1	6.2318	0.0158	67.5	0.0158	101.1	14.1	-0.1	2.7	5.5843	0.0229	101.1	0.0229	93.7	17.4	0.2	3.2	5.9112	0.0193	93.7	0.0193	Yes	0	77
112	f	57.4164	10.5	31.1	23.8	27.8	23.6	0.6	3.8	6.5339	0.0131	31.9	0.0126	9.5	31.1	25.2	27	21.5	0.5	3.5	6.4224	0.0138	30.6	0.0134	143.5	16.8	0	2.6	5.8756	0.0194	143.5	0.0194	130.7	14.9	0	3	5.6618	0.0231	130.7	0.0231	No	10	123
113	f	65.3096	45.3	47.6	43.1	52	17.7	0.8	4.7	6.1231	0.0176	52	0.0176	43.4	46.7	40.2	52.3	18.2	0.8	4.7	6.1502	0.0174	52.3	0.0174	155.2	10.2	0.1	2.7	5.2701	0.0298	155.2	0.0298	150.3	12	-0.1	2.4	5.2057	0.0328	150.3	0.0328	Yes	0	115
114	f	73.3726	1	14.3	12.8	98.2	37.7	0	1.8	6.8138	0.0101	98.2	0.0101	0.7	12.4	10.3	73.2	27.8	0.4	2.3	6.3627	0.0141	73.2	0.0141	166.7	9.7	-0.3	2.8	5.0627	0.0343	166.7	0.0343	149.8	13	-0.4	2.7	4.714	0.0439	149.8	0.0439	Yes	30	192
115	m	56.2685	3.6	28.3	15.9	103	29.4	-0.9	5.2	6.6958	0.0121	104	0.0121	2.9	26.2	15.9	108.3	21.5	0.3	3.8	6.3537	0.0149	108.3	0.0149	152.3	10.8	-0.2	3	5.2915	0.0302	152.3	0.0302	111.9	23.5	0.3	3.2	6.5004	0.0132	111.9	0.0132	No	5	128
116	m	67.1178	6.4	25.9	21.8	100.4	27	-0.5	4	6.7077	0.0115	100.8	0.0115	4.6	25.1	20.1	98.6	23.4	-0.3	3.6	6.5024	0.0131	98.7	0.0131	161.8	13.3	0	2.9	5.6205	0.0239	161.8	0.0239	158.7	10.6	0.1	2.6	5.0807	0.0347	158.7	0.0347	Yes	16	104
117	f	77.3726	34.4	43.3	40.8	61.8	30.6	-0.4	2.5	6.9019	0.0095	63.8	0.0094	24	40.3	34.4	56.5	31.2	-0.2	2.3	6.9379	0.009	58.8	0.0089	100.1	12.6	-0.3	3.2	5.3978	0.0282	100.1	0.0282	104.6	16.3	-0.1	3.7	5.5268	0.0274	104.6	0.0274	Yes	14	95
118	m	72.9616	3.8	22.5	20.1	86.7	26	-0.8	4.2	6.575	0.0127	87.5	0.0126	3.4	20	18.4	85.6	26.2	-0.7	3.9	6.5777	0.0126	86	0.0126	119	21.1	-0.1	3.5	6.0172	0.0182	119	0.0182	114.9	19.4	0.1	3.1	5.2422	0.0292	114.9	0.0292	No	5	80
119	f	48.3452	1.3	14.7	11.1	121.3	33.9	-0.9	3.4	6.695	0.0119	121.3	0.0119	0.5	11	8.6	104.5	31.2	-0.5	2.6	6.4759	0.013	104.5	0.013	153	12.5	0	2.7	5.0008	0.0367	153	0.0367	115.4	14.8	0.2	2.6	5.1751	0.031	155.4	0.031	Yes	4	102
